# Supplementary material for: Preliminary study on the feasibility of united compressed sensing with radial acquisition as a routine method for liver dynamic contrast-enhanced examination in elderly patients with malignancy
Source: Insights Imaging. 2025 Mar 22;16:65. doi: 10.1186/s13244-025-01936-4 (PMC11929642; doi:10.1186/s13244-025-01936-4)
Supplement: Supplementary file 1 — Supplementary Data 1 [file 13244_2025_1936_MOESM1_ESM.xlsx]

## Sheet: Sheet1
group	date	sex(males:1 female:2)	age	types of malignancy	Overall Image Quality Score	Image Artefact Score	The SNR of Arterial	The CNR of Arterial	The SNR of Portal Venous	The CNR of Portal Venous	The SNR of Delay	The CNR of Delay
3D-VIBE	03/10/2023	2	67	ovarian cancer	3	4	326.8	61.8	427.3	124.3	273	38.75
3D-VIBE	03/10/2023	2	68	cervical cancer	4	4	392.5	132	380	179	291.4	103.1
3D-VIBE	03/14/2023	1	69	hepatocellular carcinoma	4	4	254.9	93.3	449.9	193.9	287.7	114.9
3D-VIBE	03/27/2023	2	69	lung cancer	5	4	584.5	427.4	342.6	206.4	324.7	73.3
3D-VIBE	04/6/2023	2	66	hepatocellular carcinoma	4	5	362	191.8	696.5	328.8	242.9	91.8
3D-VIBE	04/12/2023	2	67	rectal cancer	3	4	294.7	138	560.6	260	292.2	44
3D-VIBE	04/13/2023	2	72	breast carcinoma	5	5	364	179.2	381.9	153.3	255.7	50.4
3D-VIBE	04/25/2023	2	70	ovarian cancer	4	3	482.8	79	399.6	169	284.8	44.9
3D-VIBE	04/25/2023	1	65	lung cancer	5	4	403.6	190.6	687.4	407.2	443.7	130
3D-VIBE	04/27/2023	2	69	lung cancer	3	4	335	117.2	486.4	262.9	222	68.2
3D-VIBE	05/16/2023	1	66	Prostate cancer	4	4	194.2	54	296.6	80.4	235.4	78.6
3D-VIBE	05/16/2023	1	77	Nasopharyngeal carcinoma	4	5	420.2	112.2	624.6	226.8	301.8	108.7
3D-VIBE	05/23/2023	1	67	rectal cancer	4	5	288	135.2	513.3	286.2	235.4	78.6
3D-VIBE	05/25/2023	1	81	Gastric cancer	3	4	324.3	95	522.6	274.2	337.3	84.5
3D-VIBE	05/26/2023	1	67	hepatocellular carcinoma	2	2	689.6	364	865	439.7	270.4	93.1
3D-VIBE	06/05/2023	2	69	gallbladder carcinoma	4	4	427.9	265.9	482	269	431.3	164.2
3D-VIBE	06/14/2023	1	67	rectal cancer	5	5	352.6	136.8	536.2	249.2	339	128.9
3D-VIBE	06/16/2023	1	66	rectal cancer	5	5	385.4	193.4	574.4	309.4	345.1	106.9
3D-VIBE	06/27/2023	1	65	lymphoma	4	4	310.5	149.2	369.4	209.4	324	43.3
3D-VIBE	07/13/2023	1	65	lung cancer	5	4	386.8	126.3	458.2	211.2	295.4	102.3
3D-VIBE	07/20/2023	1	66	Gastric cancer	4	4	447.5	181	535	230.8	295.9	87.9
3D-VIBE	08/15/2023	1	68	Prostate cancer	4	4	304	75.5	385.2	182.2	302.2	109.7
3D-VIBE	09/08/2023	1	81	Prostate cancer	3	4	412.8	236	447.8	245.2	244.5	103.5
3D-VIBE	09/12/2023	1	76	lung cancer	5	5	422.8	234.5	465.4	261.6	212	48.7
3D-VIBE	09/28/2023	1	81	Colon cancer	5	5	253.8	105.8	367.9	236	265.2	89
3D-VIBE	10/08/2023	2	71	hepatocellular carcinoma	4	4	283.6	101.8	422.2	171	382.5	203.6
3D-VIBE	10/09/2023	2	67	Nasopharyngeal carcinoma	5	5	353.3	96.3	484.8	191.4	407.6	121.5
3D-VIBE	10/18/2023	2	67	breast carcinoma	4	4	565.3	139	431.3	142.7	311.5	59.7
3D-VIBE	10/25/2023	1	75	Prostate cancer	4	4	399.5	114.5	622.6	334.8	306.9	52.9
3D-VIBE	11/01/2023	2	82	cervical cancer	4	4	400.8	208.5	724	516	272.9	132.5
3D-VIBE	11/07/2023	1	77	hepatocellular carcinoma	4	3	343.5	151	515.8	283.8	325.1	170.3
3D-VIBE	11/07/2023	1	69	lung cancer	4	4	390	153.2	655	366	283.6	152.5
3D-VIBE	11/22/2023	1	68	cholangiocarcinoma	3	4	402.8	166	531.7	242.7	360.9	163.9
3D-VIBE	12/05/2023	2	70	rectal cancer	4	4	542.2	188	945.2	276	231.2	71.8
3D-VIBE	12/11/2023	1	66	Nasopharyngeal carcinoma	4	4	438.8	236.5	658	384.8	266.8	131.3
3D-VIBE	06/27/2024	2	68	ovarian cancer	4	5	517.8	220.5	765.2	359.8	367.8	155.6
3D-VIBE	06/28/2024	1	66	Gastric cancer	2	3	295.8	121	544.2	312	336.1	54.3
3D-VIBE	07/02/2024	1	71	lung cancer	5	5	421	157	577.2	303.6	224.5	40.8
3D-VIBE	07/04/2024	1	68	Malignant melanoma	4	4	485.5	244.3	565	335.2	308.8	86.1
3D-VIBE	07/05/2024	2	66	hepatocellular carcinoma	4	3	584.5	429.4	340.5	204.1	334.7	77.2
3D-VIBE	07/09/2024	2	70	rectal cancer	4	4	359.4	190.8	694.5	334.8	252.2	96.8
3D-VIBE	07/09/2024	1	69	Renal cancer	5	5	299.7	140	565.6	261	282.4	44
3D-VIBE	07/12/2024	1	72	Prostate cancer	4	4	253.8	105.8	367.9	236	265.2	89
3D-VIBE	07/16/2024	1	65	hepatocellular carcinoma	4	3	288.6	105.8	425.2	177	392.5	208.6
3D-VIBE	07/18/2024	1	65	lung cancer	4	4	350.3	94.3	480.8	191.9	402.6	119.5
3D-VIBE	07/18/2024	2	70	Pancreatic cancer	3	3	340.5	148	510.8	278.8	330	165.3
3D-VIBE	07/22/2024	1	69	Laryngeal cancer	3	3	395	158.2	658.2	369.7	290.6	162.5
3D-VIBE	07/23/2024	2	67	Colon cancer	4	3	400.5	160	526.7	236.7	354.9	160.1
3D-VIBE	07/26/2024	1	68	Gastric cancer	4	3	549.2	198	955.2	279	241.2	79.8
3D-VIBE	07/26/2024	1	66	bladder cancer	4	3	412.4	165.8	472	170	407	130.5
UCSR	03/10/2023	2	66	cervical cancer	4	4	284.8	104.8	315.2	155.2	291.3	84.5
UCSR	03/13/2023	1	65	lung cancer	4	4	225.8	115.3	227	114	237	129
UCSR	03/15/2023	1	72	Renal cancer	4	4	300.3	154	319.7	171.3	200	46.6
UCSR	04/04/2023	1	69	Renal cancer	5	4	386	216	367.3	243.8	181.2	81.6
UCSR	04/10/2023	1	66	hepatocellular carcinoma	4	5	217.2	114.8	328.8	195.5	182.7	92.2
UCSR	04/10/2023	2	67	ovarian cancer	4	4	279	125.3	533	285.5	274	104.3
UCSR	04/14/2023	2	67	lung cancer	5	5	217.2	116.8	248.4	144.2	270.7	57.3
UCSR	04/20/2023	1	67	cholangiocarcinoma	4	4	323.7	182	394	271.3	178.4	79.4
UCSR	05/04/2023	1	65	Nasopharyngeal carcinoma	4	5	165	84.4	300.3	150.3	212.8	76.5
UCSR	05/10/2023	1	67	Gastric cancer	4	4	271.3	132	335.7	182	174.6	75
UCSR	05/11/2023	1	72	bladder cancer	4	5	241.8	140	301	195	192.6	120.2
UCSR	05/22/2023	1	70	Tongue cancer	4	4	280.3	182	444.7	300.7	245.8	80.5
UCSR	05/30/2023	1	68	lung cancer	4	4	237.6	147	372.5	241.8	206.6	92.6
UCSR	06/01/2023	2	66	Pancreatic cancer	5	4	293.8	166.5	337.3	199.8	254.6	129.4
UCSR	06/05/2023	2	69	breast carcinoma	4	5	558	276	668.5	373	242.8	129
UCSR	06/19/2023	2	74	cervical cancer	4	5	371	176.3	420.3	195.3	253	53.8
UCSR	07/03/2023	2	65	lung cancer	5	4	510	247	567.5	288.5	192	71.4
UCSR	07/04/2023	2	69	cervical cancer	5	5	435	171	569	296.5	301.3	90.3
UCSR	07/14/2023	1	82	Colon cancer	5	5	205	85	235	105	289.5	64.5
UCSR	07/26/2023	2	65	Gastric cancer	4	5	426.7	217.3	435.3	189.3	336	73.7
UCSR	08/03/2023	1	66	Nasopharyngeal carcinoma	4	5	255.3	158	285.3	174	182.2	82.4
UCSR	08/03/2023	1	76	hepatocellular carcinoma	5	5	218.3	129	256.5	158.5	301.2	155
UCSR	08/11/2023	1	67	hepatocellular carcinoma	4	4	324	186.3	353.7	212	202.3	71.3
UCSR	08/17/2023	1	65	Prostate cancer	3	3	203.8	81.5	309.3	151	216	78.3
UCSR	08/22/2023	1	75	lung cancer	4	4	213.4	117.8	398.3	232	235.3	81.5
UCSR	09/04/2023	2	71	Thyroid cancer	4	4	350.5	219	420.5	250.5	457	238
UCSR	09/08/2023	2	67	rectal cancer	5	5	362.6	227.8	384.2	233.6	261.4	83.8
UCSR	09/15/2023	1	66	Carcinoma of penis	4	5	289.5	117.8	350.5	170	242.4	87.4
UCSR	09/21/2023	1	90	lung cancer	4	4	245.6	87.2	306	96	277.5	99.8
UCSR	09/28/2023	1	70	cholangiocarcinoma	4	4	338.3	168.5	363.5	195.3	186.6	59
UCSR	09/28/2023	1	67	Colon cancer	4	4	266.3	103.8	363	146.3	214.8	93.8
UCSR	10/13/2023	2	66	gallbladder carcinoma	5	5	219	84	370.3	174	234.4	106.6
UCSR	10/20/2023	1	70	Prostate cancer	4	4	393.3	199.7	616	289.5	195.8	41.6
UCSR	11/06/2023	2	80	Renal cancer	5	5	281	69	438.3	201	265.8	113.3
UCSR	11/08/2023	2	83	Pancreatic cancer	5	4	238	125.7	392	197.5	147.6	50.2
UCSR	11/13/2023	2	69	lung cancer	5	5	284.8	167.8	438.7	249	284.3	130.8
UCSR	11/13/2023	2	65	breast carcinoma	4	4	373	208.3	412.3	232.3	264.5	115.3
UCSR	11/20/2023	2	76	hepatocellular carcinoma	4	5	330.3	185	398.3	231.3	200.6	85.2
UCSR	11/23/2023	1	67	rectal cancer	3	3	263.7	90.7	322.3	141	194.8	66.8
UCSR	11/28/2023	1	82	lung cancer	4	4	262.5	61	346.5	134	177.5	42.5
UCSR	12/04/2023	1	67	Nasopharyngeal carcinoma	5	4	389	220.3	371.2	247.8	189.2	91.6
UCSR	12/05/2023	2	80	glioma	4	4	210.5	111.8	325.8	190.5	174.7	88.2
UCSR	12/15/2023	1	71	Laryngeal cancer	4	4	284.2	130.3	537.1	289.4	283.3	109.3
UCSR	12/22/2023	1	65	cholangiocarcinoma	5	4	220.2	119.8	251.4	147.2	274.2	61.3
UCSR	12/25/2023	2	67	cervical cancer	4	4	320.5	179.7	390	269.3	170.4	74.7
UCSR	06/26/2024	2	69	rectal cancer	5	4	220.4	121.8	403.3	240.7	240.3	87.5
UCSR	06/28/2024	1	65	Colon cancer	5	4	343.5	215.2	414.5	241.5	451.9	233.4
UCSR	07/03/2024	2	66	lung cancer	4	4	367.6	231.2	390.2	237.2	269.4	89.6
UCSR	07/26/2024	2	73	Nasopharyngeal carcinoma	5	4	279.5	114.2	341.5	164.8	232.4	84.4
UCSR	07/26/2024	1	67	lung cancer	5	4	255.1	89.2	310.5	99.5	282.5	102.4
